# Supplementary material for: Normoxic HIF-1α Stabilization Caused by Local Inflammatory Factors and Its Consequences in Human Coronary Artery Endothelial Cells
Source: Cells. 2022 Dec 1;11(23):3878. doi: 10.3390/cells11233878 (PMC9737288; doi:10.3390/cells11233878)
Supplement: Supplementary file 1 [file cells-11-03878-s001.zip]

Archive with 10 entries (10 files):
- cells-1995865-SI.pdf
- Video S1 (control group).m4v
- Video S2 (TNF-a┴).m4v
- Video S3 (INF-a├ ).m4v
- Video S4 (IL-1a┬).m4v
- Video S5 (IL-8 ).m4v
- Video S6 (M-CSF).m4v
- Video S7 (IGF-I).m4v
- Video S8 (Cocktail 1, TNF-a┴, INF-a├ and IL-1a┬).m4v
- Video S9 (Cocktail 2, IL-8, M-CSF and IGF-I).m4v
